# Supplementary material for: Production of Polyhydroxybutyrate by Genetically Modified Pseudomonas sp. phDV1: A Comparative Study of Utilizing Wine Industry Waste as a Carbon Source
Source: Microorganisms. 2023 Jun 15;11(6):1592. doi: 10.3390/microorganisms11061592 (PMC10304062; doi:10.3390/microorganisms11061592)
Supplement: Supplementary file 1 [file microorganisms-11-01592-s001.zip]

Archive with 1 entries (1 files):
- microorganisms-2333452-supplementary.pdf
